# Supplementary material for: Arousal-Mediated Sleep Disturbance Persists During Cocaine Abstinence in Male Mice
Source: Front Neurosci. 2022 Jun 23;16:868049. doi: 10.3389/fnins.2022.868049 (PMC9260276; doi:10.3389/fnins.2022.868049)
Supplement: Supplementary file 1 [file Table_1.XLSX]

## Sheet: Supplementary Table 1
SL Injection Period		Figure 2A
Compare each cell mean with the other cell mean in that row
Number of families	1
Number of comparisons per family	13
Alpha	0.05
Šídák's multiple comparisons test	Mean Diff.	95.00% CI of diff.	t	DF	Adjusted P Value	Summary
cocaine - saline
1	483.1	-53.57 to 1020	3.45	9.089	0.0893	ns
2	507.6	24.50 to 990.8	4.03	9.065	0.0374	*
3	904.9	320.7 to 1489	5.94	9.075	0.0027	**
4	1172	1032 to 1311	31.07	10.27	<0.0001	****
5	994.1	486.3 to 1502	7.487	9.151	0.0004	***
6	887.9	285.6 to 1490	5.655	9.068	0.0039	**
7	1019	541.6 to 1496	8.38	8.451	0.0003	***
8	839.1	301.3 to 1377	5.956	9.212	0.0025	**
9	816.3	277.7 to 1355	5.793	9.166	0.0032	**
10	965.2	625.8 to 1305	10.79	9.392	<0.0001	****
11	893.5	467.0 to 1320	7.972	9.3	0.0002	***
12	797.7	299.2 to 1296	6.11	9.199	0.0021	**
13	706.6	185.9 to 1227	5.19	9.152	0.007	**
REML Injection period		Figure 2B
Compare each cell mean with the other cell mean in that row
Number of families	1
Number of comparisons per family	13
Alpha	0.05
Šídák's multiple comparisons test	Mean Diff.	95.00% CI of diff.	t	DF	Adjusted P Value	Summary
cocaine - saline
1	1179	709.9 to 1648	8.38	16.96	<0.0001	****
2	1739	1197 to 2281	10.87	15.48	<0.0001	****
3	1891	1455 to 2328	14.47	16.84	<0.0001	****
4	1961	1512 to 2410	15.18	13.4	<0.0001	****
5	1802	1320 to 2284	13.79	10.38	<0.0001	****
6	1648	1071 to 2224	9.78	14.58	<0.0001	****
7	1619	313.5 to 2925	4.328	13.12	0.0104	*
8	1697	1489 to 1906	27.11	16.94	<0.0001	****
9	1471	920.6 to 2021	9.09	15.07	<0.0001	****
10	1333	811.3 to 1854	9.261	11.12	<0.0001	****
11	1552	1201 to 1902	15.87	11.63	<0.0001	****
12	1390	965.4 to 1815	11.33	13.69	<0.0001	****
13	1748	1338 to 2158	15.79	10.25	<0.0001	****
avg waking gamma energy ratio		Figure 2C
Compare each cell mean with the other cell mean in that row
Number of families	1
Number of comparisons per family	4
Alpha	0.05
Šídák's multiple comparisons test	Predicted (LS) mean diff.	95.00% CI of diff.	t	DF	Adjusted P Value	Summary
cocaine - saline
1st	0.1446	0.03037 to 0.2589	3.369	28	0.0088	**
2nd	0.1753	0.06107 to 0.2896	4.084	28	0.0013	**
3rd	0.1966	0.08232 to 0.3108	4.579	28	0.0004	***
ZT13	-0.06428	-0.1785 to 0.04998	1.497	28	0.4669	ns
avg SL post		Figure 3A
Compare each cell mean with the other cell mean in that row
Number of families	1
Number of comparisons per family	2
Alpha	0.05
Šídák's multiple comparisons test	Predicted (LS) mean diff.	95.00% CI of diff.	t	DF	Adjusted P Value	Summary
cocaine - saline
p1-14	30.2	8.360 to 52.04	3.356	19	0.0066	**
p22-35	15.41	-6.746 to 37.57	1.688	19	0.2038	ns
Šídák's multiple comparisons test	Predicted (LS) mean diff.	95.00% CI of diff.	t	DF	Adjusted P Value	Summary
p1-14 - p22-35
Cocaine	16.35	5.907 to 26.80	4.191	9	0.0047	**
Saline	1.563	-8.036 to 11.16	0.4361	9	0.8931	ns
REML Post period		Figure 3B
Compare each cell mean with the other cell mean in that row
Number of families	1
Number of comparisons per family	35
Alpha	0.05
Šídák's multiple comparisons test	Mean Diff.	95.00% CI of diff.	t	DF	Adjusted P Value	Summary
cocaine - saline
Row 1	147	98.25 to 195.8	13.1	9.983	<0.0001	****
avg REML Post period		Figure 3B
Compare each cell mean with the other cell mean in that column
Number of families	1
Number of comparisons per family	2
Alpha	0.05
Šídák's multiple comparisons test	Predicted (LS) mean diff.	95.00% CI of diff.	t	DF	Adjusted P Value	Summary
p1-14 - p22-35
Saline	-26.1	-53.06 to 0.8600	2.592	9	0.0574	ns
SL repeated 3 injections		Supplementary Figure 1A
Two Way ANOVA	F (DFn, DFd)	P value
***Injection	F (1.185, 20.14) = 62.63	<0.0001
***Group	F (1, 17) = 609.4	<0.0001
***Injection x Group	F (2, 34) = 20.80	<0.0001
Compare each cell mean with the other cell mean in that row
Number of families	1
Number of comparisons per family	3
Alpha	0.05
Šídák's multiple comparisons test	Mean Diff.	95.00% CI of diff.	t	DF	Adjusted P Value	Summary
cocaine - saline
1st	35.72	31.71 to 39.73	23.7	16.29	<0.0001	****
2nd	42.92	40.56 to 45.27	49.79	13.14	<0.0001	****
3rd	56.64	45.60 to 67.68	13.61	16.65	<0.0001	****
REML repeated 3 injections		Supplementary Figure 1B
Two Way ANOVA	F (DFn, DFd)	P value
***Injection	F (1.023, 17.39) = 403.6	<0.0001
***Group	F (1, 17) = 179.1	<0.0001
***Injection x Group	F (2, 34) = 119.1	<0.0001
Compare each cell mean with the other cell mean in that row
Number of families	1
Number of comparisons per family	3
Alpha	0.05
Šídák's multiple comparisons test	Mean Diff.	95.00% CI of diff.	t	DF	Adjusted P Value	Summary
cocaine - saline
1st	15.26	10.05 to 20.47	8.802	8	<0.0001	****
2nd	18.95	12.58 to 25.33	8.935	8	<0.0001	****
3rd	132.2	101.6 to 162.9	11.81	12.97	<0.0001	****

## Sheet: Supplementary Table 2
%waking_Cocaine			Figure 4 (A, left)
Compare each cell mean with the other cell mean in that row
Number of families	1
Number of comparisons per family	6
Alpha	0.05
Šídák's multiple comparisons test	Mean Diff.	95.00% CI of diff.	t	DF	Adjusted P Value	Summary
Baseline - Cocaine
21-24	-32.76	-41.54 to -23.99	12.51	9	<0.0001	****
1-4	-1.092	-8.701 to 6.517	0.4808	9	0.9979	ns
5-8	-5.236	-8.875 to -1.597	4.821	9	0.0057	**
9-12	-1.255	-4.899 to 2.388	1.155	9	0.8584	ns
13-16	13.25	5.224 to 21.27	5.533	9	0.0022	**
17-20	23.19	15.58 to 30.80	10.22	9	<0.0001	****
%SWS_Cocaine			Figure 4 (A, middle)
Within each row, compare columns (simple effects within rows)
Number of families	6
Number of comparisons per family	3
Alpha	0.05
Šídák's multiple comparisons test	Mean Diff.	95.00% CI of diff.	t	DF	Adjusted P Value	Summary
Baseline - Cocaine
21-24	29.37	21.53 to 37.20	12.56	9	<0.0001	****
1-4	-3.824	-10.06 to 2.418	2.053	9	0.3542	ns
5-8	3.352	0.5042 to 6.200	3.944	9	0.0201	*
9-12	1.56	-1.462 to 4.582	1.73	9	0.5282	ns
13-16	-10.8	-17.78 to -3.814	5.181	9	0.0035	**
17-20	-17.96	-24.37 to -11.55	9.389	9	<0.0001	****
%REM_Cocaine			Figure 4 (A, right)
Within each row, compare columns (simple effects within rows)
Number of families	6
Number of comparisons per family	3
Alpha	0.05
Šídák's multiple comparisons test	Mean Diff.	95.00% CI of diff.	t	DF	Adjusted P Value	Summary
Baseline - Cocaine
21-24	3.399	1.915 to 4.883	7.673	9	0.0002	***
1-4	4.915	2.747 to 7.084	7.595	9	0.0002	***
5-8	1.884	0.5872 to 3.180	4.868	9	0.0053	**
9-12	-0.3048	-1.841 to 1.231	0.665	9	0.9882	ns
13-16	-2.449	-3.672 to -1.225	6.708	9	0.0005	***
17-20	-5.232	-7.019 to -3.445	9.811	9	<0.0001	****
Cumulative difference between injection and baseline_waking			Figure 4 (B, left)
Compare each cell mean with the other cell mean in that row
Number of families	1
Number of comparisons per family	6
Alpha	0.05
Šídák's multiple comparisons test	Mean Diff.	95.00% CI of diff.	t	DF	Adjusted P Value	Summary
cocaine - saline
1	28.87	18.82 to 38.91	8.574	16.62	<0.0001	****
2	29.17	16.86 to 41.48	7.057	16.8	<0.0001	****
3	35.61	22.72 to 48.51	8.32	15.46	<0.0001	****
4	35.33	21.50 to 49.16	7.685	15.63	<0.0001	****
5	23.88	7.703 to 40.06	4.651	11.81	0.0035	**
6	11.24	-8.394 to 30.87	1.768	13.2	0.4693	ns
Cumulative difference between injection and baseline_SWS			Figure 4 (B, middle)
Compare each cell mean with the other cell mean in that row
Number of families	1
Number of comparisons per family	6
Alpha	0.05
Šídák's multiple comparisons test	Mean Diff.	95.00% CI of diff.	t	DF	Adjusted P Value	Summary
cocaine - saline
1	-27.13	-36.56 to -17.70	8.555	16.99	<0.0001	****
2	-22.48	-34.52 to -10.43	5.594	16.03	0.0002	***
3	-26.25	-39.34 to -13.17	6.043	15.46	0.0001	***
4	-25.82	-40.50 to -11.15	5.278	15.96	0.0005	***
5	-16.8	-33.62 to 0.01151	3.105	12.73	0.0502	ns
6	-6.794	-26.86 to 13.27	1.028	14.71	0.9018	ns
Cumulative difference between injection and baseline_REM			Figure 4 (B, right)
Compare each cell mean with the other cell mean in that row
Number of families	1
Number of comparisons per family	6
Alpha	0.05
Šídák's multiple comparisons test	Mean Diff.	95.00% CI of diff.	t	DF	Adjusted P Value	Summary
cocaine - saline
1	-1.738	-3.401 to -0.07431	3.125	16.28	0.0379	*
2	-6.688	-9.484 to -3.893	7.379	13.29	<0.0001	****
3	-9.359	-12.74 to -5.978	8.258	16.57	<0.0001	****
4	-9.506	-13.64 to -5.376	6.854	16.83	<0.0001	****
5	-7.08	-11.19 to -2.966	5.142	16.4	0.0005	***
6	-4.445	-8.348 to -0.5432	3.391	16.9	0.0208	*
%waking_Saline			Figure 4 (C, left)
Compare each cell mean with the other cell mean in that row
Number of families	1
Number of comparisons per family	6
Alpha	0.05
Šídák's multiple comparisons test	Mean Diff.	95.00% CI of diff.	t	DF	Adjusted P Value	Summary
Baseline - Saline
21-24	-3.898	-11.23 to 3.431	1.842	8	0.4779	ns
1-4	-0.7905	-6.158 to 4.577	0.5102	8	0.9972	ns
5-8	1.208	-3.349 to 5.766	0.9185	8	0.946	ns
9-12	-1.538	-5.712 to 2.635	1.277	8	0.8034	ns
13-16	1.799	-3.290 to 6.889	1.225	8	0.8296	ns
17-20	10.55	1.655 to 19.44	4.109	8	0.0202	*
%SWS_Saline			Figure 4 (C, middle)
Compare each cell mean with the other cell mean in that row
Number of families	1
Number of comparisons per family	6
Alpha	0.05
Šídák's multiple comparisons test	Mean Diff.	95.00% CI of diff.	t	DF	Adjusted P Value	Summary
Baseline - Saline
21-24	2.236	-5.183 to 9.656	1.044	8	0.907	ns
1-4	0.8256	-3.916 to 5.567	0.6033	8	0.993	ns
5-8	-0.421	-3.975 to 3.133	0.4103	8	0.9992	ns
9-12	1.989	-1.615 to 5.594	1.912	8	0.4403	ns
13-16	-1.776	-6.697 to 3.145	1.25	8	0.8169	ns
17-20	-7.948	-14.86 to -1.035	3.983	8	0.024	*
%REM_Saline			Figure 4 (C, right)
Compare each cell mean with the other cell mean in that row
Number of families	1
Number of comparisons per family	6
Alpha	0.05
Šídák's multiple comparisons test	Mean Diff.	95.00% CI of diff.	t	DF	Adjusted P Value	Summary
Baseline - Saline
21-24	1.661	0.4968 to 2.826	4.942	8	0.0068	**
1-4	-0.03512	-1.687 to 1.617	0.07363	8	>0.9999	ns
5-8	-0.7874	-2.186 to 0.6114	1.95	8	0.4207	ns
9-12	-0.4512	-1.955 to 1.053	1.039	8	0.9087	ns
13-16	-0.02315	-0.6722 to 0.6259	0.1236	8	>0.9999	ns
17-20	-2.597	-4.770 to -0.4239	4.14	8	0.0194	*
State transitions ZT 21-24, ZT 0-2			Figure 4 (D, left)
Compare each cell mean with the other cell mean in that row
Number of families	1
Number of comparisons per family	5
Alpha	0.05
Šídák's multiple comparisons test	Predicted (LS) mean diff.	95.00% CI of diff.	t	DF	Adjusted P Value	Summary
Cocaine - Saline
W to S	-29.24	-52.43 to -6.049	3.313	85	0.0068	**
S to R	-61.07	-84.26 to -37.88	6.919	85	<0.0001	****
S to W	-12.88	-36.06 to 10.31	1.459	85	0.5519	ns
R to W	-74.92	-98.11 to -51.73	8.488	85	<0.0001	****
R to S	-41.6	-64.79 to -18.41	4.714	85	<0.0001	****
	W to S	S to R	R to W	R to S	S to R	R to S
Theoretical mean	100	100	100	100	100	100
Actual mean	69.94	18.11	19.24	19.23	79.18	60.83
Number of values	10	10	10	10	9	9
One sample t test
t, df	t=4.783, df=9	t=39.98, df=9	t=44.93, df=9	t=20.81, df=9	t=3.988, df=8	t=6.233, df=8
P value (two tailed)	0.001	<0.0001	<0.0001	<0.0001	0.004	0.0003
P value summary	***	****	****	****	**	***
Significant (alpha=0.05)?	Yes	Yes	Yes	Yes	Yes	Yes
State transitions ZT 3-20			Figure 4 (D, lright)
Compare each cell mean with the other cell mean in that row
Number of families	1
Number of comparisons per family	5
Alpha	0.05
Šídák's multiple comparisons test	Predicted (LS) mean diff.	95.00% CI of diff.	t	DF	Adjusted P Value	Summary
Cocaine - Saline
W to S	9.107	-7.364 to 25.58	1.455	80	0.5553	ns
S to R	-12.6	-29.08 to 3.867	2.013	80	0.2157	ns
S to W	15.03	-1.439 to 31.50	2.401	80	0.0899	ns
R to W	-10.52	-26.99 to 5.951	1.681	80	0.3988	ns
R to S	-11.2	-27.67 to 5.271	1.789	80	0.3314	ns
	W to S	S to R	R to W	S to R	S to W	R to W	R to S
Theoretical mean	100	100	100	100	100	100	100
Actual mean	107.5	105.5	109.5	116.5	92.35	119	112.3
Number of values	10	10	10	9	9	9	9
One sample t test
t, df	t=2.178, df=9	t=1.847, df=9	t=2.201, df=9	t=3.706, df=8	t=3.258, df=8	t=3.823, df=8	t=2.678, df=8
P value (two tailed)	0.0574	0.0978	0.0553	0.006	0.0116	0.0051	0.028
P value summary	ns	ns	ns	**	*	**	*
Significant (alpha=0.05)?	No	No	No	Yes	Yes	Yes	Yes
Episode duration ZT 21-24, ZT 0-2			Figure 4 (E, left)
Compare each cell mean with the other cell mean in that row
Number of families	1
Number of comparisons per family	3
Alpha	0.05
Šídák's multiple comparisons test	Predicted (LS) mean diff.	95.00% CI of diff.	t	DF	Adjusted P Value	Summary
Cocaine - Saline
waking	100.6	65.38 to 135.8	7.05	51	<0.0001	****
SWS	-4.678	-39.91 to 30.55	0.3278	51	0.9833	ns
REM	1.329	-33.90 to 36.56	0.09313	51	0.9996	ns
	waking
Theoretical mean	100
Actual mean	215.8
Number of values	10
One sample t test
t, df	t=5.923, df=9
P value (two tailed)	0.0002
P value summary	***
Significant (alpha=0.05)?	Yes
Episode duration ZT 3-20			Figure 4 (E, right)
Compare each cell mean with the other cell mean in that row
Number of families	1
Number of comparisons per family	3
Alpha	0.05
Šídák's multiple comparisons test	Predicted (LS) mean diff.	95.00% CI of diff.	t	DF	Adjusted P Value	Summary
Cocaine - Saline
waking	-15.61	-22.74 to -8.485	5.408	51	<0.0001	****
SWS	1.342	-5.784 to 8.468	0.4649	51	0.9549	ns
REM	7.788	0.6621 to 14.91	2.698	51	0.028	*
	waking	NREM	REM
Theoretical mean	100	100	100
Actual mean	80.29	104.7	108.1
Number of values	10	10	10
One sample t test
t, df	t=7.572, df=9	t=2.200, df=9	t=12.43, df=9
P value (two tailed)	<0.0001	0.0554	<0.0001
P value summary	****	ns	****
Significant (alpha=0.05)?	Yes	No	Yes
%waking_Cocaine			Supplementary Figure 3 (A, top)
Mixed effects ANOVA	F (DFn, DFd)	P value
***ZT bin	F (2.169, 10.85) = 83.20	<0.0001
*Condition	F (1.582, 7.908) = 1.536	0.2673
*ZT bin x Condition	F (2.439, 10.73) = 3.985	0.0448
Within each row, compare columns (simple effects within rows)
Number of families	6
Number of comparisons per family	3
Alpha	0.05
Tukey's multiple comparisons test	Mean Diff.	95.00% CI of diff.	q	DF	Adjusted P Value	Summary
17-20
b1-4 vs. p1-14	16.07	8.759 to 23.39	10.11	5	0.0019	**
b1-4 vs. p22-35	9.413	0.6511 to 18.18	5.415	4	0.0399	*
p1-14 vs. p22-35	-6.66	-13.38 to 0.06393	4.992	4	0.0515	ns
%SWS_Cocaine			Supplementary Figure 3 (A, middle)
Mixed effects ANOVA	F (DFn, DFd)	P value
***ZT bin	F (2.274, 11.37) = 44.94	<0.0001
Condition	F (1.001, 5.004) = 1.817	0.2355
ZT bin x Condition	F (2.070, 9.109) = 1.289	0.3228
Within each row, compare columns (simple effects within rows)
Number of families	6
Number of comparisons per family	3
Alpha	0.05
Tukey's multiple comparisons test	Mean Diff.	95.00% CI of diff.	q	DF	Adjusted P Value	Summary
21-24
b1-4 vs. p1-14	-1.248	-19.98 to 17.49	0.3064	5	0.9746	ns
b1-4 vs. p22-35	-6.446	-27.61 to 14.72	1.535	4	0.5707	ns
p1-14 vs. p22-35	-5.198	-8.542 to -1.854	7.834	4	0.0114	*
%REM_Cocaine			Supplementary Figure 3 (A, right)
Mixed effects ANOVA	F (DFn, DFd)	P value
***ZT bin	F (1.785, 8.925) = 50.94	<0.0001
Condition	F (0.3530, 1.765) = 0.008457	0.6864
ZT bin x Condition	F (2.209, 9.718) = 1.687	0.2352
Within each row, compare columns (simple effects within rows)
Number of families	6
Number of comparisons per family	3
Alpha	0.05
Tukey's multiple comparisons test	Mean Diff.	95.00% CI of diff.	q	DF	Adjusted P Value	Summary
21-24
b1-4 vs. p1-14	0.09868	-1.166 to 1.363	0.359	5	0.9653	ns
b1-4 vs. p22-35	-0.55	-1.744 to 0.6442	2.321	4	0.3306	ns
p1-14 vs. p22-35	-0.6487	-1.230 to -0.06729	5.624	4	0.0353	*
17-20
b1-4 vs. p1-14	-0.8296	-2.761 to 1.102	1.976	5	0.4097	ns
b1-4 vs. p22-35	1.069	-2.241 to 4.379	1.628	4	0.5374	ns
p1-14 vs. p22-35	1.898	0.4393 to 3.358	6.558	4	0.0212	*
Cumulative difference between cocaine and saline p1-14_waking			Supplementary Figure 3 (B, left)
Two Way ANOVA	F (DFn, DFd)	P value
**ZT bin	F (5, 50) = 4.743	0.0013
Group	F (1, 10) = 0.3442	0.5704
*ZT bin x Group	F (5, 50) = 3.187	0.0142
Cumulative difference between cocaine and saline p1-14_SWS			Supplementary Figure 3 (B, middle)
Two Way ANOVA	F (DFn, DFd)	P value
ZT bin	F (5, 50) = 1.498	0.2074
Group	F (1, 10) = 0.2875	0.6035
ZT bin x Group	F (5, 50) = 0.2251	0.9499
Cumulative difference between cocaine and saline p1-14_REM			Supplementary Figure 3 (B, right)
Two Way ANOVA	F (DFn, DFd)	P value
ZT bin	F (5, 50) = 1.612	0.1741
Group	F (1, 10) = 0.1527	0.7042
ZT bin x Group	F (5, 50) = 1.428	0.2304
Cumulative difference between cocaine and saline p22-35_waking			Supplementary Figure 3 (C, left)
Two Way ANOVA	F (DFn, DFd)	P value
ZT bin	F (1.492, 13.43) = 1.999	0.1788
Group	F (1, 9) = 0.2892	0.6038
ZT bin x Group	F (5, 45) = 0.6663	0.6509
Cumulative difference between cocaine and saline p22-35_SWS			Supplementary Figure 3 (C, middle)
Two Way ANOVA	F (DFn, DFd)	P value
ZT bin	F (1.491, 13.42) = 2.456	0.1325
Group	F (1, 9) = 0.06475	0.8049
ZT bin x Group	F (5, 45) = 0.6609	0.6549
Cumulative difference between cocaine and saline p22-35_REM			Supplementary Figure 3 (C, right)
Two Way ANOVA	F (DFn, DFd)	P value
*ZT bin	F (2.055, 18.49) = 4.557	0.0239
Group	F (1, 9) = 0.2041	0.6622
ZT bin x Group	F (5, 45) = 1.154	0.3465
%waking_Saline			Supplementary Figure 3 (D, left)
Mixed effects ANOVA	F (DFn, DFd)	P value
***ZT bin	F (1.535, 7.675) = 22.94	0.0008
Condition	F (1.207, 6.036) = 6.335	0.0418
*ZT bin x Condition	F (2.604, 13.02) = 1.091	0.3802
Within each row, compare columns (simple effects within rows)
Number of families	6
Number of comparisons per family	3
Alpha	0.05
Tukey's multiple comparisons test	Mean Diff.	95.00% CI of diff.	q	DF	Adjusted P Value	Summary
17-20
b1-4 vs. p1-14	4.903	-1.151 to 10.96	3.727	5	0.0992	ns
b1-4 vs. p22-35	4.823	-3.591 to 13.24	2.638	5	0.2423	ns
p1-14 vs. p22-35	-0.08015	-3.875 to 3.715	0.09718	5	0.9974	ns
%SWS_Saline			Supplementary Figure 3 (D, middle)
Mixed effects ANOVA	F (DFn, DFd)	P value
**ZT bin	F (1.617, 8.083) = 16.76	0.0018
#Condition	F (1.261, 6.304) = 4.145	0.0812
ZT bin x Condition	F (2.428, 12.14) = 1.078	0.3827
Within each row, compare columns (simple effects within rows)
Number of families	6
Number of comparisons per family	3
Alpha	0.05
Tukey's multiple comparisons test	Mean Diff.	95.00% CI of diff.	q	DF	Adjusted P Value	Summary
17-20
b1-4 vs. p1-14	-5.12	-9.704 to -0.5363	5.14	5	0.0336	*
b1-4 vs. p22-35	-5.038	-11.67 to 1.590	3.498	5	0.1195	ns
p1-14 vs. p22-35	0.08204	-2.822 to 2.986	0.13	5	0.9954	ns
%REM_Saline			Supplementary Figure 3 (D, right)
Mixed effects ANOVA	F (DFn, DFd)	P value
***ZT bin	F (1.982, 9.908) = 49.67	<0.0001
Condition	F (1.088, 5.438) = 0.6460	0.4683
*ZT bin x Condition	F (3.150, 15.75) = 3.811	0.0299
Within each row, compare columns (simple effects within rows)
Number of families	6
Number of comparisons per family	3
Alpha	0.05
Tukey's multiple comparisons test	Mean Diff.	95.00% CI of diff.	q	DF	Adjusted P Value	Summary
9-12
b1-4 vs. p1-14	-1.64	-3.196 to -0.08349	4.849	5	0.0416	*
b1-4 vs. p22-35	-1.957	-3.953 to 0.03819	4.514	5	0.0535	ns
p1-14 vs. p22-35	-0.3175	-1.751 to 1.116	1.019	5	0.7628	ns

## Sheet: Supplementary Table 3
SWS SWA % baseline_within 24h injection period			Figure 5 (left)
Compare each cell mean with the other cell mean in that row
Number of families	1
Number of comparisons per family	24
Alpha	0.05
Šídák's multiple comparisons test	Predicted (LS) mean diff.	95.00% CI of diff.	t	DF	Adjusted P Value	Summary
Cocaine - Saline
1	-18.29	-31.82 to -4.748	4.174	408	0.0009	***
2	-86.38	-99.92 to -72.84	19.72	408	<0.0001	****
3	-98.16	-111.7 to -84.62	22.41	408	<0.0001	****
4	-51.81	-65.35 to -38.27	11.83	408	<0.0001	****
5	-0.06982	-13.61 to 13.47	0.01594	408	>0.9999	ns
6	15.13	1.594 to 28.67	3.454	408	0.0145	*
7	11.84	-1.694 to 25.38	2.704	408	0.1581	ns
8	6.04	-7.497 to 19.58	1.379	408	0.9881	ns
9	0.8476	-12.69 to 14.39	0.1935	408	>0.9999	ns
10	3.77	-9.767 to 17.31	0.8608	408	>0.9999	ns
11	-1.169	-14.71 to 12.37	0.2668	408	>0.9999	ns
12	3.119	-10.42 to 16.66	0.7121	408	>0.9999	ns
13	-4.202	-17.74 to 9.336	0.9593	408	>0.9999	ns
14	-7.838	-21.38 to 5.700	1.789	408	0.8433	ns
15	-5.435	-18.97 to 8.103	1.241	408	0.997	ns
16	-5.075	-18.61 to 8.463	1.159	408	0.9989	ns
17	-10.67	-24.21 to 2.868	2.436	408	0.309	ns
18	-8.011	-21.55 to 5.527	1.829	408	0.8162	ns
19	-12.88	-26.41 to 0.6622	2.939	408	0.0802	ns
20	-22.52	-36.06 to -8.982	5.141	408	<0.0001	****
21	-18.32	-31.86 to -4.781	4.182	408	0.0008	***
22	-14.91	-28.44 to -1.368	3.403	408	0.0174	*
23	-18.75	-32.29 to -5.211	4.28	408	0.0006	***
24	-13.34	-26.88 to 0.1984	3.045	408	0.0578	ns
avg SWS SWA % baseline_within 24h injection period			Figure 5 (right)
*between group comparison
Table Analyzed	avg SWS SWS % base_avg across 24h
Column B	Saline
vs.	vs.
Column A	Cocaine
Unpaired t test
P value	<0.0001
P value summary	****
Significantly different (P < 0.05)?	Yes
One- or two-tailed P value?	Two-tailed
t, df	t=7.100, df=17
*difference relative to 100 (baseline)
Theoretical mean	100	100
Actual mean	90.08	105
Number of values	10	9
One sample t test
t, df	t=6.532, df=9	t=3.482, df=8
P value (two tailed)	0.0001	0.0083
P value summary	***	**
Significant (alpha=0.05)?	Yes	Yes

## Sheet: Supplementary Table 4
SWS SWE % baseline			Figure 6 (A, top)
Compare each cell mean with the other cell mean in that row
Number of families	1
Number of comparisons per family	13
Alpha	0.05
Šídák's multiple comparisons test	Mean Diff.	95.00% CI of diff.	t	DF	Adjusted P Value	Summary
Cocaine - Saline
1	-5.077	-13.78 to 3.629	1.964	15.93	0.5953	ns
2	-1.388	-16.01 to 13.24	0.324	14.72	>0.9999	ns
3	-1.755	-9.700 to 6.190	0.7372	16.86	0.9997	ns
4	-7.465	-19.15 to 4.223	2.136	16.65	0.4715	ns
5	-12.38	-23.39 to -1.365	3.747	16.99	0.0207	*
6	-11.44	-23.86 to 0.9858	3.09	16.28	0.0863	ns
7	-13.56	-24.12 to -3.009	4.596	11.73	0.0084	**
8	-16.77	-31.00 to -2.546	4.045	14.33	0.0149	*
9	-15.02	-28.16 to -1.869	3.811	16.88	0.0182	*
10	-16.53	-31.89 to -1.164	3.75	13.2	0.0303	*
11	-19.09	-33.70 to -4.475	4.492	14.15	0.0064	**
12	-15.22	-32.49 to 2.040	3.012	14.67	0.1101	ns
13	-15.46	-30.82 to -0.09376	3.375	16.33	0.0479	*
SWS SWA % baseline			Figure 6 (A, middle bottom)
Compare each cell mean with the other cell mean in that row
Number of families	1
Number of comparisons per family	13
Alpha	0.05
Šídák's multiple comparisons test	Mean Diff.	95.00% CI of diff.	t	DF	Adjusted P Value	Summary
Cocaine - Saline
1	-5.077	-13.78 to 3.629	1.964	15.93	0.5953	ns
2	-1.388	-16.01 to 13.24	0.324	14.72	>0.9999	ns
3	-1.755	-9.700 to 6.190	0.7372	16.86	0.9997	ns
4	-7.465	-19.15 to 4.223	2.136	16.65	0.4715	ns
5	-12.38	-23.39 to -1.365	3.747	16.99	0.0207	*
6	-11.44	-23.86 to 0.9858	3.09	16.28	0.0863	ns
7	-13.56	-24.12 to -3.009	4.596	11.73	0.0084	**
8	-16.77	-31.00 to -2.546	4.045	14.33	0.0149	*
9	-15.02	-28.16 to -1.869	3.811	16.88	0.0182	*
10	-16.53	-31.89 to -1.164	3.75	13.2	0.0303	*
11	-19.09	-33.70 to -4.475	4.492	14.15	0.0064	**
12	-15.22	-32.49 to 2.040	3.012	14.67	0.1101	ns
13	-15.46	-30.82 to -0.09376	3.375	16.33	0.0479	*
SWS metrics % baseline			Figure 6 (A, bottom)
*difference relative to 100 (baseline)
	SWS SWA_C	SWS SWA_S	SWS SWE_S
Theoretical mean	100	100	100
Actual mean	90.08	105	109
Number of values	10	9	9
One sample t test
t, df	t=6.532, df=9	t=3.482, df=8	t=4.362, df=8
P value (two tailed)	0.0001	0.0083	0.0024
P value summary	***	**	**
Significant (alpha=0.05)?	Yes	Yes	Yes
W % baseline			Figure 6 (B, middle top)
Compare each cell mean with the other cell mean in that row
Number of families	1
Number of comparisons per family	13
Alpha	0.05
Šídák's multiple comparisons test	Mean Diff.	95.00% CI of diff.	t	DF	Adjusted P Value	Summary
Cocaine - Saline
1	3.84	-6.904 to 14.58	1.192	16.94	0.9761	ns
2	-10.31	-26.02 to 5.399	2.23	15.13	0.4223	ns
3	-2.852	-15.69 to 9.989	0.755	15.09	0.9997	ns
4	3.748	-6.821 to 14.32	1.188	16.47	0.9769	ns
5	7.677	-3.037 to 18.39	2.535	12.3	0.2876	ns
6	0.54	-9.914 to 10.99	0.1741	15.82	>0.9999	ns
7	7.134	-1.073 to 15.34	3.044	12.91	0.1164	ns
8	6.461	-7.924 to 20.85	1.519	15.56	0.8771	ns
9	5.901	-6.158 to 17.96	1.71	13.04	0.7832	ns
10	6.224	-9.521 to 21.97	1.351	14.65	0.9426	ns
11	11.18	0.6408 to 21.72	3.618	14.8	0.033	*
12	5.239	-8.587 to 19.06	1.296	14.58	0.9571	ns
13	6.781	-3.069 to 16.63	2.321	15.84	0.3621	ns
W metrics % baseline			Figure 6 (B, bottom)
*difference relative to 100 (baseline)
	W SWA_C	W SWA_S	W SWE_C
Theoretical mean	100	100	100
Actual mean	112	105.7	109.7
Number of values	11	8	10
One sample t test
t, df	t=3.647, df=10	t=3.097, df=7	t=3.091, df=9
P value (two tailed)	0.0045	0.0174	0.0129
P value summary	**	*	*
Significant (alpha=0.05)?	Yes	Yes	Yes

## Sheet: Supplementary Table 5
SWS SWA % baseline across 24_post 1-14			Supplementary Figure 4 (A, top)
Mixed effects ANOVA	F (DFn, DFd)	P value
Time	F (3.582, 35.35) = 1.772	0.162
Group	F (1, 10) = 1.858	0.2027
Time x Group	F (23, 227) = 1.368	0.1279
SWS SWA % baseline across 24_post 22-35			Supplementary Figure 4 (A, middle)
Mixed effects ANOVA	F (DFn, DFd)	P value
Time	F (5.228, 46.37) = 1.307	0.2767
Group	F (1, 9) = 0.9265	0.3609
Time x Group	F (23, 204) = 0.5418	0.958
avg SWS SWA % baseline across 24_post 1-14 vs post 22-35			Supplementary Figure 4 (A, bottom)
Mixed effects ANOVA	F (DFn, DFd)	P value
Time	F (1, 9) = 0.3441	0.5719
Group	F (1, 10) = 1.400	0.2641
Time x Group	F (1, 9) = 0.005027	0.945
SWS SWE % baseline_post			Supplementary Figure 4 (B, top)
Mixed effects ANOVA	F (DFn, DFd)	P value
Day	F (1, 9) = 0.3441	0.4526
Group	F (1, 10) = 1.400	0.3741
Day x Group	F (1, 9) = 0.005027	0.4806
SWS % baseline_post			Supplementary Figure 4 (B, upper middle)
Mixed effects ANOVA	F (DFn, DFd)	P value
*Day	F (5.329, 50.94) = 2.430	0.0441
Group	F (1, 10) = 0.03776	0.8498
#Day x Group	F (34, 325) = 1.430	0.0619
SWS SWA % baseline_post			Supplementary Figure 4 (B, lower middle)
Mixed effects ANOVA	F (DFn, DFd)	P value
Day	F (3.667, 35.05) = 1.159	0.3438
Group	F (1, 10) = 1.285	0.2835
Day x Group	F (34, 325) = 0.5336	0.9858
SWS metrics % baseline_post			Supplementary Figure 4 (B, bottom)
*difference relative to 100 (baseline)
Theoretical mean	SWS_p21-35 S	SWS SWE_p1-14 S
Actual mean	100	100
Number of values	105.7	112.2
	6	6
One sample t test
t, df	t=2.851, df=5	t=2.850, df=5
P value (two tailed)	0.0358	0.0358
P value summary	*	*
Significant (alpha=0.05)?	Yes	Yes
W SWA % baseline_post			Supplementary Figure 4 (C, top)
Mixed effects ANOVA	F (DFn, DFd)	P value
*Day	F (5.753, 55.00) = 2.398	0.0415
Group	F (1, 10) = 0.2493	0.6284
**Day x Group	F (34, 325) = 1.899	0.0025
W % baseline_post			Supplementary Figure 4 (C, upper middle)
Mixed effects ANOVA	F (DFn, DFd)	P value
*Day	F (5.786, 55.31) = 2.486	0.0352
Group	F (1, 10) = 0.06849	0.7989
Day x Group	F (34, 325) = 1.294	0.1326
W SWA % baseline_post			Supplementary Figure 4 (C, lower middle)
Mixed effects ANOVA	F (DFn, DFd)	P value
#Day	F (4.816, 46.04) = 2.070	0.0887
Group	F (1, 10) = 0.2351	0.6382
***Day x Group	F (34, 325) = 2.133	0.0004
W metrics % baseline_post			Supplementary Figure 4 (C, bottom)
*difference relative to 100 (baseline)
	W SWA_p1-14 C	W SWA_p1-14 S	W SWA_p-21-35 S	W_p21-35 S	W SWE_p1-14 C	W SWE_p1-14 S
Theoretical mean	100	100	100	100	100	100
Actual mean	112.8	112.3	117.4	94.52	110.3	110
Number of values	6	6	6	6	6	6
One sample t test
t, df	t=3.154, df=5	t=3.904, df=5	t=3.880, df=5	t=4.061, df=5	t=2.551, df=5	t=3.261, df=5
P value (two tailed)	0.0253	0.0114	0.0116	0.0097	0.0512	0.0224
P value summary	*	*	*	**	ns	*
Significant (alpha=0.05)?	Yes	Yes	Yes	Yes	No	Yes

## Sheet: Supplementary Table 6
average delta/theta % baseline_ccocaine				Supplementary Figure 5 (A, left)
Mixed effects ANOVA	F (DFn, DFd)	P value
ZT bin	F (5, 25) = 0.1726	0.9704
Post bin	F (1, 5) = 0.1902	0.6809
***ZT bin x Post bin	F (5, 19) = 7.996	0.0003
*difference relative to 100 (baseline)
	Bin 2, p1-14	Bin 3, p1-14	Bin 4, p1-14	Bin 5, p1-14	Bin 6, p1-14	Bin 2, p22-35	Bin 3, p22-35	Bin 4, p22-35	Bin 5, p22-35	Bin 6, p22-35
Theoretical mean	100	100	100	100	100	100	100	100	100	100
Actual mean	117.6	115.9	115.6	112.8	119.3	116.3	120.4	119.2	117.8	115.8
Number of values	6	6	6	6	6	5	5	5	5	5
One sample t test
t, df	t=4.150, df=5	t=4.722, df=5	t=3.925, df=5	t=2.714, df=5	t=4.224, df=5	t=2.383, df=4	t=3.660, df=4	t=2.988, df=4	t=3.104, df=4	t=2.507, df=4
P value (two tailed)	0.0089	0.0052	0.0111	0.0421	0.0083	0.0758	0.0216	0.0404	0.0361	0.0663
P value summary	**	**	*	*	**	ns	*	*	*	ns
Significant (alpha=0.05)?	Yes	Yes	Yes	Yes	Yes	No	Yes	Yes	Yes	No
average delta/theta % baseline_saline				Supplementary Figure 5 (A, right)
Two Way ANOVA	F (DFn, DFd)	P value
ZT bin	F (5, 25) = 1.799	0.1495
*Post bin	F (1, 5) = 10.86	0.0216
ZT bin x Post bin	F (5, 25) = 0.6602	0.6569
Compare each cell mean with the other cell mean in that row
Number of families	1
Number of comparisons per family	6
Alpha	0.05
Šídák's multiple comparisons test	Mean Diff.	95.00% CI of diff.	t	DF	Adjusted P Value	Summary
saline_p1-14 - saline_p22-35
1	-5.532	-9.289 to -1.775	4.205	25	0.0018	**
2	-6.018	-9.775 to -2.261	4.575	25	0.0007	***
3	-6.581	-10.34 to -2.824	5.003	25	0.0002	***
4	-3.558	-7.315 to 0.1986	2.705	25	0.0705	ns
5	-4.611	-8.368 to -0.8541	3.505	25	0.0104	*
6	-5.214	-8.971 to -1.457	3.964	25	0.0033	**
*difference relative to 100 (baseline)
	Bin 1, p1-14	Bin 2, p1-14	Bin 3, p1-14	Bin 4, p1-14	Bin 5, p1-14	Bin 6, p1-14	Bin 1, p22-35	Bin 2, p22-35	Bin 3, p22-35	Bin 4, p22-35	Bin 5, p22-35	Bin 6, p22-35
Theoretical mean	100	100	100	100	100	100	100	100	100	100	100	100
Actual mean	116.8	113.8	113.6	115.7	111.4	116.7	122.3	119.8	120.2	119.2	116	122
Number of values	6	6	6	6	6	6	6	6	6	6	6	6
One sample t test
t, df	t=3.638, df=5	t=4.094, df=5	t=4.974, df=5	t=5.463, df=5	t=4.586, df=5	t=5.626, df=5	t=4.471, df=5	t=5.835, df=5	t=6.937, df=5	t=6.800, df=5	t=5.440, df=5	t=4.876, df=5
P value (two tailed)	0.0149	0.0094	0.0042	0.0028	0.0059	0.0025	0.0066	0.0021	0.001	0.001	0.0028	0.0046
P value summary	*	**	**	**	**	**	**	**	***	**	**	**
Significant (alpha=0.05)?	Yes	Yes	Yes	Yes	Yes	Yes	Yes	Yes	Yes	Yes	Yes	Yes
average W episode duration % baseline_ cocaine				Supplementary Figure 5 (B, left)
Mixed effects ANOVA	F (DFn, DFd)	P value
ZT bin	F (2.050, 10.25) = 1.049	0.3869
Post bin	F (1.000, 5.000) = 0.3642	0.5725
ZT bin x Post bin	F (1.496, 5.684) = 0.8364	0.4469
*difference relative to 100 (baseline)
	4.2
Theoretical mean	100
Actual mean	128.9
Number of values	5
One sample t test
t, df	t=8.217, df=4
P value (two tailed)	0.0012
P value summary	**
Significant (alpha=0.05)?	Yes
average W episode duration % baseline_saline				Supplementary Figure 5 (B, right)
Two Way ANOVA	F (DFn, DFd)	P value
ZT bin	F (5, 25) = 2.245	0.0812
*Post bin	F (1, 5) = 2.791	0.1557
ZT bin x Post bin	F (5, 25) = 2.462	0.0604
Compare each cell mean with the other cell mean in that row
Number of families	1
Number of comparisons per family	6
Alpha	0.05
Šídák's multiple comparisons test	Mean Diff.	95.00% CI of diff.	t	DF	Adjusted P Value	Summary
p1-14 - p22-35
1	-55.24	-98.24 to -12.25	3.669	25	0.0069	**
2	8.903	-34.09 to 51.90	0.5914	25	0.9927	ns
3	1.759	-41.24 to 44.75	0.1169	25	>0.9999	ns
4	-15.67	-58.67 to 27.32	1.041	25	0.8901	ns
5	4.838	-38.16 to 47.83	0.3214	25	0.9998	ns
6	-9.714	-52.71 to 33.28	0.6452	25	0.9885	ns
*difference relative to 100 (baseline)
	Bin 5, p1-14	Bin 6, p1-14	Bin 5, p22-35
Theoretical mean	100	100	100
Actual mean	64.03	76	59.19
Number of values	6	6	6
One sample t test
t, df	t=3.429, df=5	t=2.538, df=5	t=5.711, df=5
P value (two tailed)	0.0187	0.052	0.0023
P value summary	*	ns	**
Significant (alpha=0.05)?	Yes	No	Yes

## Sheet: Supplementary Table 7
SWS SWA % baseline_cocaine			Figure 7A (top)
Compare each cell mean with the other cell mean in that row
Number of families	1
Number of comparisons per family	28
Alpha	0.05
Šídák's multiple comparisons test	Mean Diff.	95.00% CI of diff.	t	DF	Adjusted P Value	Summary
cocaine_Pre - cocaine_Post
1	0	-24.79 to 24.79	0	135	>0.9999	ns
2	0	-24.79 to 24.79	0	135	>0.9999	ns
3	0	-24.79 to 24.79	0	135	>0.9999	ns
4	0	-24.79 to 24.79	0	135	>0.9999	ns
5	14.96	-9.821 to 39.75	1.92	135	0.8067	ns
6	-12.73	-37.52 to 12.05	1.633	135	0.9549	ns
7	0.3052	-24.48 to 25.09	0.03915	135	>0.9999	ns
8	-3.991	-28.78 to 20.79	0.5119	135	>0.9999	ns
9	-12.21	-37.00 to 12.57	1.567	135	0.9716	ns
10	-2.848	-27.63 to 21.94	0.3654	135	>0.9999	ns
11	-3.695	-28.48 to 21.09	0.474	135	>0.9999	ns
12	-4.572	-29.36 to 20.21	0.5865	135	>0.9999	ns
13	-7.171	-31.96 to 17.61	0.9199	135	>0.9999	ns
14	-9.705	-34.49 to 15.08	1.245	135	0.9989	ns
15	-8.773	-33.56 to 16.01	1.125	135	0.9998	ns
16	-2.478	-27.26 to 22.31	0.3178	135	>0.9999	ns
17	6.295	-18.49 to 31.08	0.8076	135	>0.9999	ns
18	0.8222	-23.96 to 25.61	0.1055	135	>0.9999	ns
19	17.06	-7.730 to 41.84	2.188	135	0.5787	ns
20	19.61	-5.175 to 44.40	2.516	135	0.3079	ns
21	15.61	-9.177 to 40.39	2.002	135	0.7422	ns
22	-14.42	-39.21 to 10.36	1.85	135	0.8541	ns
23	-10.38	-35.17 to 14.40	1.332	135	0.9968	ns
24	34.29	9.506 to 59.08	4.399	135	0.0006	***
25	-22.33	-47.12 to 2.454	2.865	135	0.1271	ns
26	-19.79	-44.58 to 4.995	2.539	135	0.2921	ns
27	-13.21	-38.00 to 11.57	1.695	135	0.9338	ns
28	-19.35	-44.13 to 5.440	2.482	135	0.332	ns
SWS SWA % baseline_saline			Figure 7A (middle)
Compare each cell mean with the other cell mean in that row
Number of families	1
Number of comparisons per family	28
Alpha	0.05
Šídák's multiple comparisons test	Mean Diff.	95.00% CI of diff.	t	DF	Adjusted P Value	Summary
saline_Pre - saline_Post
1	0	-27.36 to 27.36	0	108	>0.9999	ns
2	0	-27.36 to 27.36	0	108	>0.9999	ns
3	0	-27.36 to 27.36	0	108	>0.9999	ns
4	0	-27.36 to 27.36	0	108	>0.9999	ns
5	-6.11	-33.47 to 21.25	0.7138	108	>0.9999	ns
6	-14.51	-41.87 to 12.84	1.695	108	0.9347	ns
7	-8.93	-36.29 to 18.43	1.043	108	>0.9999	ns
8	-9.307	-36.66 to 18.05	1.087	108	0.9999	ns
9	-12.81	-40.17 to 14.54	1.497	108	0.9841	ns
10	-7.446	-34.80 to 19.91	0.8698	108	>0.9999	ns
11	-1.227	-28.58 to 26.13	0.1433	108	>0.9999	ns
12	-9.4	-36.76 to 17.96	1.098	108	0.9999	ns
13	-11.13	-38.48 to 16.23	1.3	108	0.9978	ns
14	-12.15	-39.51 to 15.20	1.42	108	0.992	ns
15	-9.596	-36.95 to 17.76	1.121	108	0.9998	ns
16	-3.718	-31.07 to 23.64	0.4343	108	>0.9999	ns
17	-3.521	-30.88 to 23.84	0.4113	108	>0.9999	ns
18	-27.26	-54.62 to 0.09279	3.185	108	0.0517	ns
19	-2.103	-29.46 to 25.25	0.2456	108	>0.9999	ns
20	-9.315	-36.67 to 18.04	1.088	108	0.9999	ns
21	-0.4567	-27.81 to 26.90	0.05335	108	>0.9999	ns
22	-9.546	-36.90 to 17.81	1.115	108	0.9998	ns
23	-2.779	-30.14 to 24.58	0.3246	108	>0.9999	ns
24	-3.314	-30.67 to 24.04	0.3871	108	>0.9999	ns
25	31.33	3.973 to 58.69	3.66	108	0.0109	*
26	17.64	-9.718 to 44.99	2.06	108	0.6972	ns
27	2.172	-25.18 to 29.53	0.2537	108	>0.9999	ns
28	-6.803	-34.16 to 20.55	0.7946	108	>0.9999	ns
SWS time % baseline_cocaine			Figure 7B (top)
Compare each cell mean with the other cell mean in that row
Number of families	1
Number of comparisons per family	28
Alpha	0.05
Šídák's multiple comparisons test	Mean Diff.	95.00% CI of diff.	t	DF	Adjusted P Value	Summary
cocaine_Pre - cocaine_Post
1	0	-64.80 to 64.80	0	135	>0.9999	ns
2	0	-64.80 to 64.80	0	135	>0.9999	ns
3	0	-64.80 to 64.80	0	135	>0.9999	ns
4	0	-64.80 to 64.80	0	135	>0.9999	ns
5	31.3	-33.50 to 96.10	1.536	135	0.9777	ns
6	-8.578	-73.38 to 56.22	0.4209	135	>0.9999	ns
7	0.3387	-64.46 to 65.14	0.01662	135	>0.9999	ns
8	19.21	-45.59 to 84.01	0.9424	135	>0.9999	ns
9	-26.38	-91.18 to 38.42	1.294	135	0.9979	ns
10	9.949	-54.85 to 74.75	0.4881	135	>0.9999	ns
11	-2.646	-67.45 to 62.16	0.1298	135	>0.9999	ns
12	16.26	-48.54 to 81.06	0.798	135	>0.9999	ns
13	-16.24	-81.04 to 48.56	0.7968	135	>0.9999	ns
14	-5.867	-70.67 to 58.93	0.2879	135	>0.9999	ns
15	-14.7	-79.50 to 50.10	0.7212	135	>0.9999	ns
16	-44.9	-109.7 to 19.90	2.203	135	0.5651	ns
17	-18.23	-83.03 to 46.57	0.8947	135	>0.9999	ns
18	-40.51	-105.3 to 24.29	1.988	135	0.7541	ns
19	-71.1	-135.9 to -6.301	3.489	135	0.0182	*
20	-28.68	-93.48 to 36.12	1.407	135	0.9928	ns
21	-34.34	-99.14 to 30.46	1.685	135	0.9376	ns
22	40.17	-24.63 to 105.0	1.971	135	0.7676	ns
23	10.42	-54.38 to 75.22	0.5114	135	>0.9999	ns
24	117.9	53.10 to 182.7	5.785	135	<0.0001	****
25	44.93	-19.87 to 109.7	2.205	135	0.5635	ns
26	43.46	-21.34 to 108.3	2.132	135	0.6291	ns
27	-8.841	-73.64 to 55.96	0.4338	135	>0.9999	ns
28	1.949	-62.85 to 66.75	0.09561	135	>0.9999	ns
SL_SD			Supplementary Figure 6A
Two Way ANOVA	F (DFn, DFd)	P value
Condition	F (1, 9) = 0.4931	0.5003
Group	F (1, 9) = 0.1955	0.6688
Group x Condition	F (1, 9) = 2.594	0.1417
SL >5 min_SD			Supplementary Figure 6B
Two Way ANOVA	F (DFn, DFd)	P value
Condition	F (1, 9) = 0.3130	0.5895
Group	F (1, 9) = 0.7454	0.4103
Group x Condition	F (1, 9) = 0.7986	0.3948
REML_SD			Supplementary Figure 6C
Two Way ANOVA	F (DFn, DFd)	P value
Condition	F (1, 9) = 0.8647	0.3767
Group	F (1, 9) = 0.6219	0.4506
Group x Condition	F (1, 9) = 1.143	0.3129
gamma energy ratio SD to baseline			Supplementary Figure 6D
Unpaired t test (Two-tailed)	t, df	P value
	t=0.4063, df=9	0.694
One sample t test	t, df	P value (two tailed)
#saline	t=2.169, df=4	0.0959
